# Supplementary material for: Bioinformatic Tools for the Analysis and Prediction of ncRNA Interactions
Source: Int J Mol Sci. 2021 Oct 22;22(21):11397. doi: 10.3390/ijms222111397 (PMC8583695; doi:10.3390/ijms222111397)
Supplement: Supplementary file 1 [file ijms-22-11397-s001.zip]

Archive with 1 entries (1 files):
- ijms-1397740-supplementary.pdf
